# Supplementary material for: Preinitiation Complex Loading onto mRNAs with Long versus Short 5′ TLs
Source: Int J Mol Sci. 2022 Nov 2;23(21):13369. doi: 10.3390/ijms232113369 (PMC9658832; doi:10.3390/ijms232113369)
Supplement: Supplementary file 1 [file ijms-23-13369-s001.zip]

Archive with 1 entries (1 files):
- ijms-1957850-supplementary.pdf
